# Supplementary material for: QTL-Seq and Fine-Mapping Analyses Identify QTL and Candidate Genes Controlling Snake-like Pod Surface Trait in Vegetable Cowpea Yardlong Bean
Source: Plants (Basel). 2025 May 12;14(10):1447. doi: 10.3390/plants14101447 (PMC12114943; doi:10.3390/plants14101447)
Supplement: Supplementary file 1 [file plants-14-01447-s001.zip › Supplementary Table S1.xlsx]

## Sheet: Sheet1
Supplementary Table S1 Primers used in this study
Primer name	Forward sequence (5' to 3')	Reverse sequence (5' to 3')	Polymorphism
VuSLPSSR27	TTTCAGTCATTTCACTGGCACT	CAAATTTGCAAGAAAAATCTCG	Yes
VuSLPSSR28	CAAATTTGCAAGAAAAATCTCG	CAATTGTTAGAGGACAACCAAGA	Yes
VuSLPSSR29	CAATTGTTAGAGGACAACCAAGA	TTAACAAAAGGATAAAATGGCAAG	No
VuSLPSSR30	TTAACAAAAGGATAAAATGGCAAG	GGGATTTTCATGGATGGTTG	No
VuSLPSSR31	GGGATTTTCATGGATGGTTG	CTTCGCTGGCTGGTCACTAC	Yes
VuSLPSSR32	CTTCGCTGGCTGGTCACTAC	CAATGCATGGGAATGGATCT	No
VuSLPSSR33	CAATGCATGGGAATGGATCT	TAATTGCCTCTCGGGAATGT	Yes
VuSLPSSR34	TAATTGCCTCTCGGGAATGT	CAATGAATTTTTAAATGACTCCAAA	No
VuSLPSSR35	CAATGAATTTTTAAATGACTCCAAA	TTTTTGGCAACTGACCTTTTAG	No
VuSLPSSR36	TTTTTGGCAACTGACCTTTTAG	TGGAGATTTCGTTGGTTTCAT	Yes
VuSLPSSR37	TGGAGATTTCGTTGGTTTCAT	ACTTTCATCCTTGGGAGCAC	No
VuSLPSSR38	ACTTTCATCCTTGGGAGCAC	TGCTGGTATAATAGGACTTCTCTTCTT	No
VuSLPSSR39	TGCTGGTATAATAGGACTTCTCTTCTT	TGAAGAGTTTCAATCCGAGCTT	No
VuSLPSSR40	TGAAGAGTTTCAATCCGAGCTT	CCCTCTCTTGTCTCCTAACCCTA	No
VuSLPSSR41	GAAATTCCATTCGCGCATTA	CCAGGGGTTATGATGTTGTG	No
VuSLPSSR42	CCAGGGGTTATGATGTTGTG	GAGAGAGACGCGAAATGGAG	No
VuSLPSSR43	GAGAGAGACGCGAAATGGAG	ATTTCGCGAACCCTTCTTCT	Yes
VuSLPSSR44	ATTTCGCGAACCCTTCTTCT	AGGTGATCGAATGCTATGGTG	No
VuSLPSSR45	AGGTGATCGAATGCTATGGTG	TGGCTTTGGTTCCTTGAACT	No
VuSLPSSR46	TGGCTTTGGTTCCTTGAACT	CCGCACGAGAAAATGAGATT	No
VuSLPSSR47	CCGCACGAGAAAATGAGATT	TCGGTAGCTAAAGAGGACACTTG	No
VuSLPSSR48	TCGGTAGCTAAAGAGGACACTTG	TGCAAGTGTTGGAAGTGAGG	Yes
VuSLPSSR49	TGCAAGTGTTGGAAGTGAGG	TATGCATCTGCATGCTCACC	No
VuSLPSSR50	TATGCATCTGCATGCTCACC	GGGCACTTGGTACGAATACAA	No
VuSLPSSR51	GGGCACTTGGTACGAATACAA	AAGGGGATGGCTCATAGGTC	Yes
VuSLPSSR52	AAGGGGATGGCTCATAGGTC	TGATCACCCTGAAACAACCA	No
VuSLPSSR53	TGATCACCCTGAAACAACCA	CTTTTACCGCAGCGACACTC	No
VuSLPSSR54	CTTTTACCGCAGCGACACTC	AAAATAGGTATGGTGTCGTGAAAA	No
VuSLPSSR55	ACACACACACCCCCAACAG	TCCCCTTTCTAGAGCCCAAT	No
VuSLPSSR56	TCCCCTTTCTAGAGCCCAAT	TCACATGCGAAAACACAAGT	Yes
VuSLPSSR57	TCACATGCGAAAACACAAGT	AAAAATACAAACACACGTTATCAGG	No
VuSLPSSR58	AAAAATACAAACACACGTTATCAGG	ATTAGCACGATGCTCCAACC	No
VuSLPSSR59	ATTAGCACGATGCTCCAACC	GCAATGTTTCGCGTGTTTAG	Yes
VuSLPSSR60	GCAATGTTTCGCGTGTTTAG	CAAAGCTTTCGCTTCAAAGG	No
VuSLPSSR61	CAAAGCTTTCGCTTCAAAGG	TGTACACAGAATGCAACACAACA	Yes
VuSLPSSR62	TGTACACAGAATGCAACACAACA	TTGTGATTCCTATGCATATTTTGTC	No
VuSLPSSR63	TTGTGATTCCTATGCATATTTTGTC	TGTTCAACTTCAACGGTTTAAAAG	No
VuSLPSSR64	TGTTCAACTTCAACGGTTTAAAAG	GTGTTGGGAAGGGAGTTTCA	Yes
VuSLPSSR65	GTGTTGGGAAGGGAGTTTCA	TAGGCCCAATATGTCCCAAG	No
VuSLPSSR66	TAGGCCCAATATGTCCCAAG	TCTTTTAAGTACTTCTCGGATGATTG	Yes
VuSLPSSR67	TCTTTTAAGTACTTCTCGGATGATTG	CGCTTATTCGTATGTCCCTTA	No
VuSLPSSR68	CGCTTATTCGTATGTCCCTTA	GGGGACAACATTGAACCCTA	No
VuSLPSSR69	TGATGGCAACCCTTGATAGC	CCAGCGTAGTGATGTTCTTGA	No
VuSLPSSR70	CCAGCGTAGTGATGTTCTTGA	AAAAACGACGTCGAACCAAC	No
VuSLPSSR71	AAAAACGACGTCGAACCAAC	AAAAATACGTACACAGGCACGA	No
VuSLPSSR72	AAAAATACGTACACAGGCACGA	CCCTCCTTTCTTGTCATGGA	Yes
VuSLPSSR73	CCCTCCTTTCTTGTCATGGA	CATGCAGGACCCTCTTGATT	Yes
VuSLPSSR74	CATGCAGGACCCTCTTGATT	CACGGGATATTAATTTACTCGTTACA	No
VuSLPSSR75	CACGGGATATTAATTTACTCGTTACA	AAAACCTTAATAAATCCCCTTCC	Yes
VuSLPSSR76	AAAACCTTAATAAATCCCCTTCC	AATGCTCAGCAGAGGAAAACA	Yes
VuSLPSSR132	CTTTGGGCCTATTCCGTTTT	GCACAAATCCCCTTAACGTC	No
VuSLPSSR133	CATCACCTAGTTCCGCCATT	TTATGCGAGACAGGCCTAAA	No
VuSLPSSR134	TCATTGAAAGAACGTAGAGGAACA	TCATAAGAACACTAGCGAAACTTGA	No
VuSLPSSR135	TTGTCACTGATCCAGTTCTTACC	AAACTCTTCAAGCGGAAATGA	Yes
VuSLPSSR136	GTTTGTGGCCTAAATGGACTT	TTTGGCTGAATACGACCACTC	No
VuSLPSSR137	TGACCTACCGACCCTTAGTGA	TGAAAGTCTAACCTTCAGGATTCA	Yes
VuSLPSSR138	CTGGACGGCAGTGAAAGTT	ATAAATGGGGGAGCAAACCT	No
VuSLPSSR139	ACGAAATAATCGTGACCTTG	CGTGTTTTACGTGACTACGA	No
VuSLPSSR140	TGTATATGTTAGCAACCACGA	TGAAACGTGCTTGAAATGT	Yes
VuSLPSSR141	TCACACTGATGTTATTGACG	TTTTTCACGTTTGCTGTGTA	Yes
VuSLPSSR142	CAGATTAGGGGATTACGACA	TTTAAGAAATCTTTGGAAACCT	Yes
VuSLPSSR143	CAATATGAAATATAAAGGGTCAT	TTCCATCTGGAAAAAGAAAA	No
VuSLPSSR144	AACCAGTATTGCCATCACAT	TTCTTCGTACTTTGGTGTCA	No
VuSLPSSR145	GGAGTACTTTGCAAGACCAG	GCTTCCTTTGTGAAGATTTG	No
VuSLPSSR146	CTCCCCCAAAATTTGAA	ACACCATTCATTGATGTGAT	Yes
VuSLPSSR147	GATCCTTCATCATTTTGGAA	TTTTTCCCATTAAATCAAGA	No
VuSLPSSR148	CTGGATAGGATTTGGTTTCA	GGAAAATCTTTAACGGTCCT	Yes
VuSLPSSR149	TTTTATGCGAGTTTGCTTATT	CTCATTTAGTCGATGTGTGAAC	Yes
VuSLPSSR150	ACATGTGTGGCAATTACAAA	CATATTTTTGCACGTTTTCA	No
VuSLPSSR151	ATACCCACTGTAACGTGTGA	AATTAAAGCACACCGAAAAA	No
VuSLPSSR152	CCTTCTGTTTGTGGTGAACT	AACAGTGATAGTAGCGCACA	Yes
VuSLPSSR153	GTCCAGATGGAGAAAATTCA	AGCATTATTGGCCTAAACAG	No
VuSLPSSR154	CTGTGATTCATCTCCCATTT	CCCAGCAAATTACTCGTATC	No
VuSLPSSR155	TGAAAGTTTCCAGGACATTC	AAAAGAAAACAAAAGGCACA	Yes
VuSLPSSR156	TATGTTCCGACTGAGGAATC	ACAACCAAACCCACTTTTC	Yes
VuSLPSSR157	CATGTTATCCCACGTTTCTT	GACCTCTACCACACGACAAT	No
VuSLPSSR158	TGTACCATGATGAAATTGAGA	TGCAACTAGGCACCTAAAAT	Yes
VuSLPSSR159	GGTTGAATGACTGGAAACAT	CCCTAAGACTCAATGAAAGC	Yes
VuSLPSSR160	CCTGTAAAGTCCTCATCGAA	CATTAAGCACGTTTGCACTA	Yes
VuSLPSSR161	TCACCAAGACTTTTATGGTTT	TTTCCAACAAATGGTATCAA	No
VuSLPSSR162	ATAAAAAGCTAAAAGCCAAA	TCGAGATTTAGGGTAGAAGC	Yes
VuSLPSSR163	CCTTAGCACCAATTCAAGAG	TGAAGAATTCCCAATTGAAC	Yes
VuSLPSSR164	CGGCTTTACTCTTTTGTATGA	TTCACCGTAGTGCAGTTAAA	No
VuSLPSSR165	CATAAGTTGGCATTTTCCTC	AAAGAATGCTCTCAATCAACA	Yes
VuSLPSSR166	TGTTGTGAGTCCTTGATTGA	ACACACAAACCTTTCCAAAC	No
VuSLPSSR167	TTTAAGGACGTTGAGTGCAT	CTCCAAAAGAATTGTTTCCA	No
VuSLPSSR168	TTTTGGTTATATATGGGTTATGG	TTTAGGTTTTCAACGGGTTA	Yes
VuSLPSSR169	ACCAAAACATAGGCAGAGTG	GGATTTATCAGAAGGGCTTT	Yes
VuSLPSSR170	TCGAGTTAGTGTTTGGTGTTT	GTGATCATTGCAAAAGAGGT	No
VuSLPSSR171	GAGAGTGCGATTCTGTGAGT	GCTGAAGTTTCGGAGTAAAA	No
VuSLPSSR172	CAGGTCTAATATACGTGTAACAA	CACTTCTCCAGAAGATCAGC	No
VuSLPSSR173	ATAGCAATGAGGATGGATTG	GTACATGCAGCATCAACATT	Yes
VuSLPSSR174	TTTTGAAAGAGACGAAGTTT	TTCCAGTTGTTTGCTCTTAG	No
VuSLPSSR175	AAACAACAAATTTCACCAAGA	AAATTTGATCATCGGAAGTC	Yes
VuSLPSSR176	TCCCCACAGTGAATAAGAAG	CATTTCCTCGAAAATCTCAC	Yes
VuSLPSSR177	GAAGGCAACAATTTTAGTGG	TATCGCCATGTATCTTCACA	Yes
VuSLPSSR178	AGAACAAATTTGAGCAGTGTT	GCCGCTAAAATCTCTAAAAA	Yes
VuSLPSSR179	ATGCAAAGAAAGCTATGACT	ACATGTTTTGATTGTTTGGA	Yes
VuSLPSSR180	TGCAATACCTTTGTACTTTGC	AGGCACGAAGTATCATGTTC	Yes
VuSLPSSR181	ACTGTGACCGTTTTATGCTT	CTATGGCTTTGCTGAACTTT	No
VuSLPSSR182	TGTCTTTCAAACTACGGACA	TGCATTAATGTGTTCTTGATG	Yes
VuSLPSSR183	GCTTTGAAACCACTTTTGTC	GCACCGATGAGTATGAAAAT	No
VuSLPSSR184	TTGAATATTGTTTCCCATGA	CCGATAATCCCCTCTCAA	No
VuSLPSSR185	AGTTCTTCTCAGCCAATCAA	GAAAAACACTGCTCTTGAGG	Yes
VuSLPSSR186	AACATATTGAAACCAAAAGAG	GCTTATCCTTTTCATTGTGC	Yes
VuSLPSSR187	TAATATGCATGTGCAAGGAG	ATCACCTTCAATCTCAGTCG	No
VuSLPSSR188	TTTACACAGGAAAAGTCATTGT	AAAACACGGGTATGAACATT	No
VuSLPSSR189	CCTTCTTGTAGACGAACCTG	TATTCCCACTTCGTACATCC	No
VuSLPSSR190	CCTGCAGTTTTAGCATCTCT	TCAGAAAGGGGAAATATGTG	No
VuSLPSSR191	TCTGAAGTGGTGTGTTTGAA	CTCATGCTCCTAAAGCATCT	Yes
VuSLPSSR192	TTTCGCACAGTGAATTGTAG	AATTGTATGCAGGAGGACAT	Yes
VuSLPSSR193	CTCGACCTGTTGGTGATTAT	ACTAAGAACTTGGCTCACCA	No
VuSLPSSR194	ACATATACGGGTGGTTTTGT	GCTGAAGATAACCCAAAGTG	Yes
VuSLPSSR195	TCAATAAGCTGCTTCCCTAT	AAATTTTTCAGTCGCAAAAC	Yes
VuSLPSSR196	TCTTTTCATGGGAAACAGAT	AAACGCCATTCTAGTGTCTT	No
VuSLPSSR197	AATGAGAATTGCCTCCCTAT	CTCGAATCTCTTAAGGGTGA	Yes
VuSLPSSR198	AATCTTTTGGATGTTTGAGC	TCACGAACATAGTCCCAAAT	Yes
VuSLPSSR199	TTAGATCAGATGTATTGTCAATCT	ATGGTCCTACATGCAAAAAC	Yes
VuSLPSSR200	GGTGTGTACTTCTCGTCACA	GGAAGCAAAATAGGACGTT	Yes
VuSLPSSR201	TTTAGGTGATTAATGTGGGATA	TCTTGCTCTATAACCGCTCT	Yes
VuSLPSSR202	ATGGTACAGCCACAAAATTC	AATCTCCCAGAAATATGCAA	No
VuSLPSSR203	TGTTGGGAAACTTGATCTTC	GGTCTCTCGAATTTCCTTCT	No
VuSLPSSR204	GCATGCACGTACCAAAAT	AAGAGCATCAATCATCAACA	Yes
VuSLPSSR205	TGGTGTGCTTTCTCTCTCAC	TCAAACTGAGAAGCTTTGGT	No
VuSLPSSR206	AATGGATTAAAAATGTATTTGC	CACACACCTAACATCAGTGG	Yes
VuSLPSSR207	TGCATTTTTGTAATCACCAG	TGAATCAGACCAATTAATTTCA	No
VuSLPSSR208	ACTCTGCTTTTGGTTGAGAA	GAGTGGAGCTACTCAACAGG	No
VuSLPSSR209	AGATCAATCGTTCAAAGCAT	CGCACGCTTGAAAAAGTA	No
VuSLPSSR210	CCAACCAAAGATAAATGTCAG	TTGCTTGCCTCAAAGTAAAT	Yes
VuSLPSSR211	TCTGTTTCTTCGAGGGATAA	TGAGTGCAAACATTACAAGAA	Yes
VuSLPSSR212	CTTTTAGACTGGGCTGCAT	TTCTCCTCAATGATTTCGAC	No
VuSLPSSR213	ACAGAATCAGGCACTCAGAC	CTCCCTTTTCAGTGTTGGTA	No
VuSLPSSR214	CCCAAAATCCAAGTATCAAA	GGGTCTTTGGAGTGTTAATG	Yes
VuSLPSSR215	GAATATGACTACCCGTTTTCC	GTATTTCACTTGGGGATGAA	No
VuSLPSSR216	AAAGGAGTCACCGATTATGA	TGACTTGGAACAGTTTGTTG	No
VuSLPSSR217	GTATTTGATTGCAGGCTACC	GGAAACACTGTCCAAGTCAT	No
VuSLPSSR218	GTTTCTCGTACTCTCGTGGT	CCCATTTTCGAATGAGTTT	Yes
VuSLPSSR219	GGTTCACGTAGCATCATCTT	GGGAATGAAGGTAGACGTAA	Yes
VuSLPSSR220	TTCATGACAAATGGTGTAAA	AAATTTGTCACTCACCGAAC	Yes
VuSLPSSR221	TGATTGGAGGGAAAACTTTA	CTTGTCATTCCAGTGAACCT	Yes
VuSLPSSR222	TTGAATCCTTAACTTATATGATCG	GCTTCTTGGTTGAATCTCAG	Yes
VuSLPSSR223	CGAGTCGAGACTACGAAACT	TTGTTATTCGACTTGATTGC	Yes
VuSLPSSR224	GCACTTATTTTGGAGTTTGG	GCTTATCGGTGGACAAATAG	No
VuSLPSSR225	TGGTTTATCTCCATTTGTCC	AAGCTAAAGCCTATCGGAAT	Yes
VuSLPSSR226	TGATGTAAATTTTATGGTGTTTG	GAAATCAATTAACCCGACAA	Yes
VuSLPSSR227	TAGGATCAATCATCCCATTT	TTTTCGCTTATCTTTTCACC	Yes
VuSLPSSR228	TTGAGATCCACCAAATTCTT	TGACGCTTCTTAAATTTTGTC	No
VuSLPSSR229	CTCGTGAAGGTTATTGATCC	TCGTGTTGTCAGATTGGTAA	Yes
VuSLPSSR230	CAATTCGCATTTTTCATTTA	TCATATGTGGGTTTTCAACA	Yes
VuSLPSSR231	GGTTTTCATTCATCATGGAC	CTTGACCACAGGGATAACAT	Yes
VuSLPSSR232	TGAGTCTGCATTGTTTGTTC	CCCATATTACTGGGAGAATG	No
VuSLPSSR233	GTTTGATTTTATTCCCGATG	GGCAAAGTGTAGGAGTGTTC	No
VuSLPSSR234	TTGTGGTGCTTAATGAATAGTT	AATGAAGGTCTCAAGAATGC	No
VuSLPSSR235	ATGCAAATTTAGTTGGGATG	CTCGATAGCTCACAAGTTGA	No
VuSLPSSR236	GTCTTAATGGCAAAGACCTG	GGTTGACGAGTTGAATTTCT	No
VuSLPSSR237	CTTTTGATACCCGAGATGAG	AAGCTGGAAGAATGAAGACA	No
VuSLPSSR238	CCCCATTGATATCCTTAGC	CCAATGAAACCCTCTCTGTA	No
VuSLPSSR239	TATTCGTAATAAGGGGACCA	GAACGTAATACCACCCATGT	No
VuSLPSSR240	CTGATCTGAAATGCATCAAA	ACATGCATACGTCTTCTCCT	No
VuSLPSSR241	AGATAAGGAGGCCAAGAGAT	TACCCTACTTTCCAAGACGA	Yes
VuSLPSSR242	ACACCGGTGAAAGAAGTAAA	CACTCAGTCACCATCTCTCA	No
VuSLPSSR243	GGAAATGATTACCTACGGAAG	TTTACTTATTGGCTAGCATGG	No
VuSLPSSR244	TGGCAAAAGTATTTTGTAGA	TATTTCTTTTCGCTTTTTCG	No
VuSLPSSR245	TGTTGGTTTCTCGACTCTTT	AATTCGATCCCTCTTACTTTC	No
VuSLPSSR246	GTAGTGTGGCTGTGCTTGTA	ATTGCCCACCAACATAATAG	Yes
VuSLPSSR247	AAGGTTAGGCATAGCACAAT	AATTGAGCGTGAGAATTTGT	Yes
VuSLPSSR248	ATTCATTCGTGTTGGAAGTC	ACATCTCTTCATACCGAGACA	Yes
VuSLPSSR249	TCTGCCACATTTTAGATTCA	AATCTGCTCAAAACCAGAGA	No
VuSLPSSR250	AGGAGAATCATTGGTGACAG	ACCCCATTCAGTGTAATTGT	No
VuSLPSSR251	TGTTTCAATGTCCAAAACAA	GGACAGTTGCAAAGAAGATT	No
VuSLPSSR252	TGTCCTAACTTGTGTGCATT	GAAAGTGAGGTGATTGTTTTG	Yes
VuSLPSSR253	ACACGCATGCTTATTGTATG	ATGTTCAACTTCAACGGTTT	No
VuSLPSSR254	TGGATCCTCCACATGTTATT	CATGATGTAGTGCTGCAAAT	No
